# Supplementary material for: Long-term quality of life and chronic pain after surgical vs. non-operative treatment of rib fractures: systematic review and meta-analysis
Source: Front Surg. 2026 Mar 30;13:1774082. doi: 10.3389/fsurg.2026.1774082 (PMC13070923; doi:10.3389/fsurg.2026.1774082)
Supplement: Supplementary Figure S1 — Sensitivity analysis of HRQoL comparing SSRF with non-operative management using a fixed-effect model, shown as a forest plot (left) with the corresponding Galbraith plot (right). HRQoL, health-related quality of life; SSRF, surgical stabilisation of rib fractures; SMD, standardized mean difference; CI, confidence interval; SE, standard error. [file Supplementaryfile1.zip]

Archive with 7 entries (7 files):
- Image 1.jpg
- Image 2.jpg
- Image 3.jpg
- Image 4.jpg
- Image 5.jpg
- Supplementary file 1.docx
- Table 1.docx
